# Supplementary material for: Potential of medicinal plants as antimalarial agents: a review of work done at Kenya Medical Research Institute
Source: Front Pharmacol. 2023 Oct 20;14:1268924. doi: 10.3389/fphar.2023.1268924 (PMC10623325; doi:10.3389/fphar.2023.1268924)
Supplement: Supplementary file 1 [file DataSheet1.ZIP]

Archive with 3 entries (3 files):
- Table 1.DOCX
- Table 2.DOCX
- Table 3.DOCX
